# Supplementary material for: Characterization and Antibiotic Resistance of Listeria monocytogenes Strains Isolated from Greek Myzithra Soft Whey Cheese and Related Food Processing Surfaces over Two-and-a-Half Years of Safety Monitoring in a Cheese Processing Facility
Source: Foods. 2023 Mar 12;12(6):1200. doi: 10.3390/foods12061200 (PMC10048787; doi:10.3390/foods12061200)
Supplement: Supplementary file 1 [file foods-12-01200-s001.zip]

Archive with 1 entries (1 files):
- foods-2237507-supplementary.pdf
